# Supplementary material for: Change in Swallowing Function and Substance P Levels Associated with Nicergoline in Neurological Disease: A Pilot Study
Source: J Clin Med. 2026 Jun 18;15(12):4728. doi: 10.3390/jcm15124728 (PMC13301109; doi:10.3390/jcm15124728)
Supplement: Supplementary file 1 [file jcm-15-04728-s001.zip]

Archive with 1 entries (1 files):
- jcm-4305437-supplementary.pdf
